# Supplementary material for: Access to orphan drugs in adults with inherited metabolic diseases in Switzerland: a single-center retrospective cohort study
Source: Orphanet J Rare Dis. 2026 May 18;21:202. doi: 10.1186/s13023-026-04367-6 (PMC13181876; doi:10.1186/s13023-026-04367-6)
Supplement: Supplementary file 1 — Supplementary Material 1 [file 13023_2026_4367_MOESM1_ESM.xlsx]

## Sheet: Additional File 1
Demographic and Clinical Characteristics, Treatment and correspondance letters with health insurances (n=39)
ID	IMD	GENDER	AGE AT DIAGNOSIS (years)	TREATMENT (active substance)	AGE AT THE START OF TREATMENT (yrs)	CORRESPONDENCE LETTER(S) WITH HEALTH INSURANCE (N)
SMALL MOLECULES DISORDERS
1	PKU	F	birth	Pegvaliase	40.27	2
2	WD	F	11	T DHC	22.95	1
3	PKU	M	birth	Sapropterin	32	3
4	PKU	F	birth	Sapropterin	3.97	2
5	PKU	M	birth	Sapropterin	6.23	2
6	PKU	M	birth	Sapropterin	28	1
7	WD	F	9	T DHC	20.49	2
8	CTX	F	61	CDC A	61.91	2
9	CTX	F	43	CDC A	48.94	2
10	PKU	M	birth	Sapropterin	8.13	1
11	PKU	M	birth	Sapropterin	6	1
12	PKU	F	birth	Sapropterin	8.82	0
13	WD	M	24	T DHC	25.35	5
14	CTX	F	27	CDC A	27.7	1
15	OTD	F	8	Sodium Benzoate	9.03	2
16	WD	F	20	T DHC	20.56	0
17	CBLC	M	N/A	Betaine anhydrous	<20	7
18	CBS	M	5	Betaine anhydrous	<20	3
19	CBLC	M	0	Betaine anhydrous	<20	3
20	CBS	M	6	Betaine anhydrous	<20	2
21	CBLC	M	0	Betaine anhydrous	<20	2
22	CBS	F	15	Betaine anhydrous	15.137	1
23	CBLC	F	11	Betaine anhydrous	11.2384	0
COMPLEX MOLECULES DEGRADATION DISORDERS
24	PD	M	50	Avalglucosidase alfa	54.39	2
25	MPSIVA	F	4	Elosulfase alfa	28.42	2
26	NPB	M	52	Olipudase alfa	58.95	5
27	MPSII	M	6	Idursulfase	19.7	2
28	PD	M	35	Alglucosidase alfa	35.81	1
29	PD	M	51	Alglucosidase alfa	49.34	2
30	Gaucher type 1	M	2	Imiglucerase	10.76	1
31	AKU	M	52	Nitisinone	55.9	4
32	Gaucher type 1	M	24	Velaglucerase alfa	6	2
33	Gaucher type 1	F	25	Eliglustat	29.98	1
34	PD	F	33	Alglucosidase alfa	33.75	1
35	PD	F	54	Alglucosidase alfa	54.88	1
36	NPC	M	34	Miglustat	34.31	0
37	PD	M	10	Alglucosidase alfa	10.56	1
GLYCEROLIPID METABOLISM
38	B-S LD	M	24	Metreleptin	29.41	3
NON-IMD DISORDER
39	WS	F	31	Metreleptin	32.23	3
Table 3 abreviations : CBLC: Cobalamin C deficiency; CBS: Cystathionine β-synthase deficiency;IMD : Inherited Metabolic Disease ; PKU : Phyenylketonuria ; WD : Wilson Disease ; CTX : Cerebrotendinous Xanthomatosis ; OTD Ornithin Transcarbamylase Deficiency ; PD : Pompe Disease ; MPS IV A : Mucopolysaccharidosis type IV A (Morquio Syndrom) ; NPB : Niemann Pick type B ; MPS II : Mucopolysaccharidos…
