# Supplementary material for: Access to orphan drugs in adults with inherited metabolic diseases in Switzerland: a single-center retrospective cohort study
Source: Orphanet J Rare Dis. 2026 May 18;21:202. doi: 10.1186/s13023-026-04367-6 (PMC13181876; doi:10.1186/s13023-026-04367-6)
Supplement: Supplementary file 2 — Supplementary Material 2 [file 13023_2026_4367_MOESM2_ESM.xlsx]

## Sheet: Supp Table 1
Supplementary Table 2: Orphan drugs used in the cohort and marketing authorization holders in Switzerland
Active substance (INN)	Brand name	Swiss Marketing Authorization Holder
Eliglustat	Cerdelga®	Genzyme Europe B.V. (Sanofi)
Imiglucerase	Cerezyme®	Genzyme Europe B.V. (Sanofi)
Betaine anhydrous	Cystadane®	Recordati Rare Diseases (Orphan Europe)
Idursulfase	Elaprase®	Takeda Pharma AG
Sapropterin	Kuvan®	BioMarin International Ltd.
Chenodeoxycholic acid	Chenodeoxycholic Acid Leadiant®	Leadiant Biosciences Ltd.
Metreleptin	Myalepta®	Chiesi SA
Alglucosidase alfa	Myozyme®	Genzyme Europe B.V. (Sanofi)
Avalglucosidase alfa	Nexviadyme®	Sanofi-Aventis (Suisse) SA
Nitisinone	Nityr®	Curatis AG
Pegvaliase	Palynziq®	BioMarin International Ltd.
Trientine dihydrochloride	Triogen®	Ideogen AG
Elosulfase alfa	Vimizim®	BioMarin International Ltd.
Velaglucerase alfa	Vpriv®	Takeda Pharma AG
Olipudase alfa	Xenpozyme®	Sanofi-Aventis (Suisse) SA
Miglustat	Zavesca®	EffRx Pharmaceuticals SA
